# Supplementary material for: A Comparative Study on Nickel Binding to Hpn-like Polypeptides from Two Helicobacter pylori Strains
Source: Int J Mol Sci. 2021 Dec 8;22(24):13210. doi: 10.3390/ijms222413210 (PMC8704837; doi:10.3390/ijms222413210)
Supplement: Supplementary file 1 [file ijms-22-13210-s001.zip]

Archive with 1 entries (1 files):
- ijms-1377912-supplementary.pdf
